# Supplementary material for: Improved lung cancer clinical outcomes in patients with autoimmune rheumatic diseases
Source: RMD Open. 2023 Oct 31;9(4):e003471. doi: 10.1136/rmdopen-2023-003471 (PMC10619011; doi:10.1136/rmdopen-2023-003471)
Supplement: Supplementary data [file rmdopen-2023-003471supp001.xlsx]

## Sheet: ST1
Supplementary Table 1: List of ICD10 codes used to evaluate for the presence of Autoimmune diseases
ICD10 code	Autoimmune disease
D89.89	Antisynthetase syndrome
G72.49	Autoimmune necrotizing myopathy
M33.90	Dermatomyositis
M33.20	Polymyositis
M06.9, M06.8, M06.0 M05.7XX	Rheumatoid arthritis
M32.9, M32.1, L93.0, L93.1	Lupus/SLE
D68.61	Antiphospholipid antibody syndrome
L40.5X	Psoriatic arthritis
L40.9	Psoriasis
M45.9 (All M45s)	Ankylosing spondylitis
M46.9, M47.819	Spondyloarthropathy
M06.4	Undifferentiated inflammatory arthritis
M34.9, M34.0, M34.8, M34.1	Scleroderma/systemic sclerosis
L98.5	Scleromyxedema
M35.3	Polymyalgia rheumatica
M35.0X	Sjogren’s syndrome
M35.9	Undifferentiated connective tissue disease
M35.1	Mixed connective tissue disease
M10.9, M11.2	Gout/pseudogout
I77.6, I77.5, I67.7	Vasculitis cerebral
D89.1	Vasculitis cryoglobulinemia
L95.9	Vasculitis cutaneous
M31.8	Vasculitis hypocomplementemic urticarial/rheumatoid
M30.1	Vasculitis Churg Strauss
D69.0	Vasculitis IgA
M31.6	Vasculitis large vessel
M31.3	Vasculitis Wegener
M30.0	Vasculitis polyarteritis nodosa
M31.7	Vasculitis microscopic polyangiitis
M31.0	Vasculitis leukocytoclastic vasculitis

## Sheet: ST2
Supplementary Table 2: Clinical features associated with sub-categories of autoimmune diseases in lung cancer patients
Ankylosing Spondylitis								Polymyalgia Rheumatica								Rheumatoid Arthritis								SLE/Lupus								Undifferentiated Inflammatory Arthritis								Systemic Sclerosis								Sjogren’s syndrome
		OR	95% CI	OR adjusted	95% CI					OR	95% CI	OR adjusted	95% CI					OR	95% CI	OR adjusted	95% CI					OR	95% CI	OR adjusted	95% CI					OR	95% CI	OR adjusted	95% CI					OR	95% CI	OR adjusted	95% CI
Sex	Female	0.41	0.19-0.91	0.37	0.15-0.93			Sex	Female	1.25	0.62-2.49	0.37	0.15-0.93			Sex	Female	2.06	1.38-3.08	1.42	0.55-3.70			Sex	Female	6.45	1.92-21.63	1.56	0.96-2.56			Sex	Female	0.52	0.31-1.81	11.62	1.50-89.99			Sex	Female	4.83	1.66-14.10	0.63	0.22-1.78			Sex	Female
Race	Black	1.86	0.83-4.15	2.2	0.9-5.36			Race	Black	1.08	0.46-2.52	2.2	0.9-5.36			Race	Black	0.97	0.61-1.56	1.19	0.42-3.33			Race	Black	3.41	1.50-7.75	1.01	0.58-1.76			Race	Black	2.01	0.80-5.03	1.82	0.60-5.95			Race	Black	1.73	0.71-4.26	2.26	0.75-6.19			Race	Black
	American Indian	-	-	-	-				American Indian	-	-	-	-				American Indian	47.26	8.54-261.56	-	-				American Indian	-	-	46.94	7.12-309.35				American Indian	-	-	-	-				American Indian	266.97	45.41-1569.43	-	-				American Indian
	Asian	-	-	-	-				Asian	-	-	-	-				Asian	0.78	0.28-2.15	-	-				Asian	1.38	0.18-10.61	1.48	0.03-1.84				Asian	-	-	-	-				Asian	-	-	-	-				Asian
Histology	SCC	0.93	0.37-2.36	1.29	0.47-3.55			Histology	SCC	2.95	0.07-1.27	1.29	0.47-3.55			Histology	SCC	1.3	0.81-2.10	0.23	0.03-1.77			Histology	SCC	0.7	0.23-2.1	1.06	0.57-1.98			Histology	SCC	1.4	0.48-4.11	0.59	0.12-2.82			Histology	SCC	1.12	0.35-3.58	1.79	0.52-6.09			Histology	SCC
	NSCLC-NOS	0.48	0.14-1.66	0.58	0.13-2.61				NSCLC-NOS	1.08	0.45-2.57	0.58	0.13-2.61				NSCLC-NOS	0.98	0.57-1.67	1.22	0.39-3.83				NSCLC-NOS	0.55	0.16-1.89	0.99	0.50-1.97				NSCLC-NOS	0.59	0.13-2.68	1.26	0.34-4.70				NSCLC-NOS	0.88	0.24-3.20	-	-				NSCLC-NOS
	SCLC	-	-	-	-				SCLC	0.51	0.12-2.18	-	-				SCLC	0.98	0.51-1.89	-	-				SCLC	0.3	0.04-2.28	0.8	0.32-1.97				SCLC	0.48	0.06-3.78	-	-				SCLC	1.94	0.61-6.19	0.54	0.07-4.43				SCLC
	Large neuroendocrine	1.28	0.30-5.54	1.95	0.42-9.02				Large neuroendocrine	1.82	0.54-6.19	1.95	0.42-9.02				Large neuroendocrine	1.28	0.55-3.0	1.74	0.37-8.10				Large neuroendocrine	-	-	1.04	0.36-2.98				Large neuroendocrine	2.31	0.50-10.57	-	-				Large neuroendocrine	4.64	1.45-14.85	3.53	0.71-17.55				Large neuroendocrine
Clinical Stage	Stage 2	0.62	0.14-2.78	0.33	0.04-2.58			Clinical Stage	Stage 2	0.62	0.14-2.78	0.33	0.04-2.58			Clinical Stage	Stage 2	1.38	0.75-2.57	0.5	0.06-3.98			Clinical Stage	Stage 2	1.12	0.31-4.08	1.37	0.66-2.87			Clinical Stage	Stage 2	-	-	1.89	0.48-7.46			Clinical Stage	Stage 2	1.87	0.47-7.50	-	-			Clinical Stage	Stage 2
	Stage 3	0.53	0.19-1.51	0.44	0.14-1.43				Stage 3	0.53	0.19-1.51	0.44	0.14-1.43				Stage 3	0.6	0.34-1.96	0.94	0.31-2.89				Stage 3	0.51	0.16-1.62	0.65	0.34-1.26				Stage 3	-	-	0.63	0.16-2.46				Stage 3	0.64	0.16-2.55	-	-				Stage 3
	Stage 4	0.35	0.14-0.91	0.36	0.13-0.99				Stage 4	0.36	0.14-0.91	0.35	0.13-0.99				Stage 4	0.48	0.30-0.78	0.3	0.09-0.99				Stage 4	0.25	0.77-0.78	0.49	0.27-0.88				Stage 4	1.34	0.51-5.52	0.09	0.01-0.75				Stage 4	1.03	0.37-2.83	1.56	0.51-4.82				Stage 4
Alcohol history	Former/Current	0.74	0.34-1.63	0.61	0.26-1.46			Alcohol history	Former/Current	1.02	0.47-2.24	0.61	0.26-1.46			Alcohol history	Former/Current	0.54	0.35-0.83	1.23	0.49-3.20			Alcohol history	Former/Current	0.57	0.21-1.56	0.47	0.28-0.77			Alcohol history	Former/Current	0.06	0.008-0.47	0.87	0.30-2.55			Alcohol history	Former/Current	0.28	0.10-0.75	0.06	0.008-0.49			Alcohol history	Former/Current
Smoking history	Former/Current	0.74	-2.23	0.7	0.22-2.18			Smoking history	Former/Current	0.64	0.26-1.60	0.7	0.22-2.17			Smoking history	Former/Current	1.2	0.66-2.14	0.51	0.18-1.46			Smoking history	Former/Current	0.87	0.30-2.57	1.04	0.53-2.03			Smoking history	Former/Current	1.57	0.36-6.78	1.06	0.23-4.91			Smoking history	Former/Current	0.66	0.25-1.79	1.67	0.37-7.65			Smoking history	Former/Current
Adjusted HR bolded are statistically significant p-value <0.05
SCC, squamous cell carcinoma; NSCLC-NOS, non-small cell lung cancer not otherwise specified; SCLC, small-cell lung cancer
[truncated: 16 more columns]

## Sheet: ST3
Supplementary Table 3: Clinical features associated with grouped categories of autoimmune diseases in lung cancer patients
Inflammatory joint disease*								Polymyalgia Rheumatica								SLE/Lupus, APLS and Sjogren's disease								Systemic Sclerosis and Myositis								Vasculitis
		OR	95% CI	OR adjusted	95% CI					OR	95% CI	OR adjusted	95% CI					OR	95% CI	OR adjusted	95% CI					OR	95% CI	OR adjusted	95% CI					OR	95% CI	OR adjusted	95% CI
Sex	Female	1.47	1.11-1.94	1.202	0.86-1.69			Sex	Female	1.25	0.62-2.49	0.37	0.15-0.93			Sex	Female	4.942	2.67-9.17	4.596	2.28-9.26			Sex	Female	2.394	1.15-4.97	1.535	0.70-3.38			Sex	Female	1.51	0.83-2.77	3.98	1.87-8.45
Race	Black	1.035	0.74-1.45	0.979	0.66-1.45			Race	Black	1.08	0.46-2.52	2.2	0.9-5.36			Race	Black	2.224	1.35-3.66	1.902	1.06-3.43			Race	Black	1.455	0.67-3.15	1.329	0.58-3.06			Race	Black	0.59	0.25-1.39	1.77	0.90-3.50
	American Indian	24.892	4.53-136.90	26.147	4.13-165.61				American Indian	-	-	-	-				American Indian	-	-	-	-				American Indian	173.935	30.35-996.95	125.524	17.01-926.54				American Indian	-	-	-	-
	Asian	0.622	0.27-1.41	0.134	0.02-0.98				Asian	-	-	-	-				Asian	2.777	1.24-6.22	2.241	0.71-7.11				Asian	0.717	0.10-5.32	0.539	0.07-4.28				Asian	0.43	0.06-3.16	3.13	0.96-10.25
Histology	SCC	1.035	0.72-1.48	1.019	0.66-1.57			Histology	SCC	2.95	0.07-1.27	1.29	0.47-3.55			Histology	SCC	1.111	0.63-1.95	1.403	0.74-2.68			Histology	SCC	1.123	0.44-2.90	1.701	0.62-4.71			Histology	SCC	0.85	0.37-1.99	1.57	0.77-3.20
	NSCLC-NOS	0.716	0.47-1.09	0.655	0.38-1.13				NSCLC-NOS	1.08	0.45-2.57	0.58	0.13-2.61				NSCLC-NOS	0.68	0.34-1.36	0.845	0.37-1.94				NSCLC-NOS	1.173	0.45-3.03	1.418	0.49-4.09				NSCLC-NOS	1.53	0.76-3.09	0.62	0.21-1.81
	SCLC	0.674	0.40-1.14	0.641	0.33-1.244				SCLC	0.51	0.12-2.18	-	-				SCLC	0.223	0.05-0.92	0.204	0.03-1.52				SCLC	1.29	0.43-3.89	1.09	0.28-4.24				SCLC	0.21	0.03-1.55	0.26	0.034-1.95
	Large neuroendocrine	1.323	0.74-2.37	1.422	0.72-2.82				Large neuroendocrine	1.82	0.54-6.19	1.95	0.42-9.02				Large neuroendocrine	1.072	0.38-3.00	0.67	0.16-2.87				Large neuroendocrine	3.871	1.40-10.70	2.905	0.78-10.81				Large neuroendocrine	1	0.24-4.26	0.92	0.21-4.01
Clinical Stage	Stage 2	1.193	0.73-1.96	1.087	0.60-1.96			Clinical Stage	Stage 2	0.62	0.14-2.78	0.33	0.04-2.58			Clinical Stage	Stage 2	1.406	0.72-2.75	2.002	0.99-4.07			Clinical Stage	Stage 2	1.12	0.31-4.08	1.479	0.39-5.67			Clinical Stage	Stage 2	0.88	0.29-2.62	2.51	1.17-5.42
	Stage 3	0.787	0.53-1.17	0.84	0.54-1.32				Stage 3	0.53	0.19-1.51	0.44	0.14-1.43				Stage 3	0.475	0.24-0.92	0.529	0.25-1.12				Stage 3	0.764	0.28-2.11	0.876	0.28-2.72				Stage 3	0.67	0.30-1.51	0.51	0.21-1.24
	Stage 4	0.572	0.40-0.81	0.629	0.42-0.95				Stage 4	0.36	0.14-0.91	0.35	0.13-0.99				Stage 4	0.267	0.14-0.50	0.252	0.12-0.55				Stage 4	0.8	0.35-1.83	1.152	0.46-2.91				Stage 4	0.4	0.19-0.85	0.32	0.14-0.76
Alcohol history	Former/Current	0.565	0.41-0.77	1.338	0.80-2.23			Alcohol history	Former/Current	1.02	0.47-2.24	0.61	0.26-1.46			Alcohol history	Former/Current	0.747	0.45-1.24	1.265	0.56-2.85			Alcohol history	Former/Current	0.509	0.24-1.09	0.504	0.21-1.21			Alcohol history	Former/Current	0.75	0.39-1.46	0.93	0.50-1.73
Smoking history	Former/Current	1.45	0.92-2.29	0.528	0.37-0.75			Smoking history	Former/Current	0.64	0.26-1.60	0.7	0.22-2.17			Smoking history	Former/Current	0.94	0.49-1.80	0.981	0.57-1.70			Smoking history	Former/Current	0.936	0.49-1.79	0.442	0.19-1.02			Smoking history	Former/Current	1.47	0.52-4.18	1.42	0.56-3.60
Inflammatory joint disease includes: Rheumatoid arthritis, psoriasis, ankylosing disease and undifferentiated inflammatory arthritis

## Sheet: ST4
Supplementary Table 4: Multivariate cox regression analysis assessing the overall survival across sub-categories of autoimmune diseases
	HR adjusted	95% CI Lower	95% CI Upper
Age at diagnosis	1.01	1.006	1.013
Clinical Stage (reference: stage 1)	3.423	3.142	3.728
Stage 2	2.036	1.7	2.439
Stage 3	3.143	2.738	3.609
Stage 4	6.466	5.663	7.382
Smoking history	1.712	1.537	1.908
Alcohol history	0.979	0.913	1.049
Chemotherapy	0.615	0.563	0.672
Surgery	0.49	0.443	0.543
Radiation Therapy	0.9	0.836	0.968
Monoclonal Antibodies	0.536	0.477	0.603
ARD subtype (reference: no ARD)
Antisynthetase syndrome	0.976	0.244	3.913
Rheumatoid arthritis	0.656	0.422	1.019
Systemic lupus erythematosus	0.462	0.065	3.286
Antiphospholipid antibody syndrome	7.115	1.768	28.624
Undifferentiated inflammatory arthritis	0.478	0.179	1.279
Scleroderma/ systemic sclerosis	2.004	0.997	4.032
Scleromyxedema	1.423	0.2	10.142
Polymyalgia rheumatica	0.745	0.309	1.792
Sjogren's syndrome	0.537	0.279	1.034
Undifferentiated connective tissue disease	1.138	0.426	3.039
Mixed connective tissue disease	3.205	0.449	22.899
Vasculitis	0.734	0.426	1.268
Ankylosing spondylitis	0.66	0.314	1.387
Psoriasis	0.66	0.429	1.016
Myopathy	1.042	0.391	2.782
ARD, autoimmune rheumatic disease; SLE, Systemic lupus erythematosus

## Sheet: ST5
Supplementary Table 5: Multivariate cox regression analysis assessing the overall survival across grouped categories of autoimmune diseases
	HR adjusted	95% CI Lower	95% CI Upper
Age at diagnosis	1.01	1.006	1.013
Clinical Stage (reference: stage 1)
Stage 2	2.04	1.705	2.442
Stage 3	3.154	2.747	3.62
Stage 4	6.488	5.683	7.407
Smoking history	1.717	1.541	1.913
Alcohol history	0.978	0.913	1.048
Chemotherapy	0.614	0.563	0.671
Surgery	0.493	0.445	0.546
Radiation Therapy	0.902	0.838	0.97
Monoclonal Antibodies	0.539	0.479	0.606
ARD subtype (reference: no ARD)
Inflammatory joint disease	0.638	0.484	0.84
SLE/Lupus and Sjogren's disease	0.678	0.4	1.147
Systemic sclerosis and Myositis	1.672	1.005	2.783
Vasculitis	0.782	0.443	1.38
Polymyalgia rheumatica	0.66	0.296	1.471
ARD, autoimmune rheumatic disease; SLE, Systemic lupus erythematosus
